# Supplementary material for: Dopamine signaling drives skin invasion by human-infective nematodes
Source: Nat Commun. 2025 Aug 13;16:7246. doi: 10.1038/s41467-025-62517-z (PMC12350745; doi:10.1038/s41467-025-62517-z)
Supplement: Supplementary file 9 — Source Data [file 41467_2025_62517_MOESM9_ESM.xlsx]

## Sheet: Figure 2B
	Figure 2B	S. stercoralis - time spent pushing and puncturing on human and rat skin
	Data				Statistics							Power analysis
	Time spent pushing and puncturing				Test for normal distribution				Unpaired t test			t tests - Means: Difference between two independent means (two groups)
		Human Skin	Rat Skin			Human Skin	Rat Skin		P value	0.0006		Analysis: A priori: Compute required sample size
		41.56	16.67		D'Agostino & Pearson test				P value summary	***		Input: Tail(s) = Two
		47.83	14.71		K2	0.1945	1.688		Significantly different (P < 0.05)?	Yes		Effect size d = 1.322417
		28.03	44.44		P value	0.9073	0.4301		One- or two-tailed P value?	Two-tailed		α err prob = 0.05
		27.59	26.32		Passed normality test (alpha=0.05)?	Yes	Yes		t, df	t=3.794, df=31		Power (1-β err prob)= 0.95
		42.42	41.67		P value summary	ns	ns					Allocation ratio N2/N1 = 1
		63.1	20.97						How big is the difference?			Output: Noncentrality parameter δ = 3.7403601
		35.58	12.73		Anderson-Darling test				Mean of column A	39.96		Critical t = 2.0422725
		48.34	22.41		A2*	0.2112	0.4758		Mean of column B	22.34		Df = 30
		40.73	50		P value	0.8272	0.2081		Difference between means (B - A) ± SEM	-17.62 ± 4.644		Sample size group 1 = 16
		22.44	36.36		Passed normality test (alpha=0.05)?	Yes	Yes		95% confidence interval	-27.09 to -8.148		Sample size group 2 = 16
		13.77	6.78		P value summary	ns	ns		R squared (eta squared)	0.3171		Total sample size = 32
		49.37	14.83									Actual power = 0.9513603
		58.92	7.21		Shapiro-Wilk test				F test to compare variances
		32.18	18.28		W	0.9792	0.9346		F, DFn, Dfd	1.104, 16, 15
		41.72	2.5		P value	0.9566	0.2596		P value	0.8522
		45.82	18.95		Passed normality test (alpha=0.05)?	Yes	Yes		P value summary	ns
			25		P value summary	ns	ns		Significantly different (P < 0.05)?	No
	Median	41.64	18.95		Kolmogorov-Smirnov test				Data analyzed
	25% Percentile	29.07	13.72		KS distance	0.1486	0.1501		Sample size, column A	16
	75% Percentile	48.21	31.34		P value	>0.1000	>0.1000		Sample size, column B	17
					Passed normality test (alpha=0.05)?	Yes	Yes
					P value summary	ns	ns
					Number of values	16	17

## Sheet: Figure 2C
	Figure 2C	S. stercoralis time to first push on human and rat skin
	Data				Statistics
	Time to first push				Test for normal distribution				Mann Whitney test
		Human Skin	Rat Skin			Human Skin	Rat Skin
		0.02	0.43		D'Agostino & Pearson test				P value	0.0108
		0.05	0.07		K2	22.34	10.67		Exact or approximate P value?	Exact
		0.02	0.03		P value	<0.0001	0.0048		P value summary	*
		0.02	0.13		Passed normality test (alpha=0.05)?	No	No		Significantly different (P < 0.05)?	Yes
		0.08	0.18		P value summary	****	**		One- or two-tailed P value?	Two-tailed
		0.03	0.81						Sum of ranks in column A,B	197.5 , 330.5
		0.02	0.31		Anderson-Darling test				Mann-Whitney U	61.5
		0.46	0.07		A2*	2.742	0.8376
		0.03	0.07		P value	<0.0001	0.0238		Difference between medians
		0.13	0.47		Passed normality test (alpha=0.05)?	No	No		Median of column A	0.04000, n=16
		0.7	0.19		P value summary	****	*		Median of column B	0.2200, n=16
		0.08	0.43						Difference: Actual	0.18
		0.06	0.01		Shapiro-Wilk test				Difference: Hodges-Lehmann	0.15
		0.02	0.61		W	0.5918	0.8413
		0.18	1.25		P value	<0.0001	0.0102
		0.03	0.25		Passed normality test (alpha=0.05)?	No	No
					P value summary	****	*
	Median	0.04	0.22
	25% Percentile	0.02	0.07		Kolmogorov-Smirnov test
	75% Percentile	0.1175	0.46		KS distance	0.3346	0.168
					P value	<0.0001	>0.1000
					Passed normality test (alpha=0.05)?	No	Yes
					P value summary	****	ns
					Number of values	16	16

## Sheet: Figure 2D
	Figure 2D	S. stercoralis completed penetration on human vs rat skin
	Data				Statistics
	Raw Numbers - iL3s that completed penetration				Fisher's exact test
		Human Skin	Rat Skin		P value	0.4848
	Completed	15	17		P value summary	ns
	Not completed	2	0		One- or two-sided	Two-sided
					Statistically significant (P < 0.05)?	No
	Proportions - iL3s that completed penetration				Data analyzed	Completed	Not completed
		Human Skin	Rat Skin		Human Skin	15	2
	Completed	88	100		Rat Skin	17	0
	Not completed	12	0		Total	32	2
					Percentage of row total	Completed	Not completed
					Human Skin	88.24%	11.76%
					Rat Skin	100.00%	0.00%
					Percentage of column total	Completed	Not completed
					Human Skin	46.88%	100.00%
					Rat Skin	53.13%	0.00%
					Percentage of grand total	Completed	Not completed
					Human Skin	44.12%	5.88%
					Rat Skin	50.00%	0.00%

## Sheet: Figure 2F
	Figure 2F	S. ratti time spent pushing and puncturing on human and rat skin
	Data				Statistics							Power analysis
	Time spent pushing and puncturing				Test for normal distribution				Mann Whitney test			t tests - Means: Wilcoxon-Mann-Whitney test (two groups)
		Human Skin	Rat Skin			Human Skin	Rat Skin		P value	0.0029		Options: A.R.E. method
		30.43	18.92		D'Agostino & Pearson test				Exact or approximate P value?	Exact		Analysis: A priori: Compute required sample size
		22.37	72.73		K2	7.428	3.794		P value summary	**		Input: Tail(s) = Two
		19.15	20.89		P value	0.0244	0.1501		Significantly different (P < 0.05)?	Yes		Parent distribution = Normal
		29.82	78.85		Passed normality test (alpha=0.05)?	No	Yes		One- or two-tailed P value?	Two-tailed		Effect size d = 1.584788
		24.08	82.81		P value summary	*	ns		Sum of ranks in column A,B	213 , 382		α err prob = 0.05
		24.82	69.57						Mann-Whitney U	60		Power (1-β err prob) = 0.95
		25.98	19.05		Anderson-Darling test							Allocation ratio N2/N1 = 1
		30.45	28.61		A2*	0.3774	1.042		Difference between medians			Output: Noncentrality parameter δ = 3.7934336
		32.74	58.97		P value	0.3685	0.0071		Median of column A	30.43, n=17		Critical t = 2.0801084
		10.94	80		Passed normality test (alpha=0.05)?	Yes	No		Median of column B	78.85, n=17		Df = 20.9183118
		43.85	39.09		P value summary	ns	**		Difference: Actual	48.42		Sample size group 1 = 12
		19.3	95.65						Difference: Hodges-Lehmann	45.04		Sample size group 2 = 12
		36.8	96.97		Shapiro-Wilk test							Total sample size = 24
		35.96	92.92		W	0.9341	0.8374					Actual power = 0.9509586
		40	88.89		P value	0.2543	0.0069
		63.33	93.24		Passed normality test (alpha=0.05)?	Yes	No
		35.52	95		P value summary	ns	**
	Median	30.43	78.85		Kolmogorov-Smirnov test
	25% Percentile	23.23	33.85		KS distance	0.133	0.1901
	75% Percentile	36.38	93.08		P value	>0.1000	>0.1000
					Passed normality test (alpha=0.05)?	Yes	Yes
					P value summary	ns	ns
					Number of values	17	17

## Sheet: Figure 2G
	Figure 2G	S. ratti time to first push human and rat skin
	Data				Statistics
	Time to first push				Test for normal distribution				Mann Whitney test
		Human Skin	Rat Skin			Human Skin	Rat Skin		P value	0.1368
		0.05	0.21		D'Agostino & Pearson test				Exact or approximate P value?	Exact
		0.02	0.02		K2	40.47	36.36		P value summary	ns
		0.03	0.05		P value	<0.0001	<0.0001		Significantly different (P < 0.05)?	No
		0.03	0.02		Passed normality test (alpha=0.05)?	No	No		One- or two-tailed P value?	Two-tailed
		0.1	0.06		P value summary	****	****		Sum of ranks in column A,B	340.5 , 254.5
		0.04	0.02						Mann-Whitney U	101.5
		0.02	0.04		Anderson-Darling test
		0.51	0.03		A2*	3.205	2.558		Difference between medians
		0.03	0.07		P value	<0.0001	<0.0001		Median of column A	0.05000, n=17
		0.08	0.03		Passed normality test (alpha=0.05)?	No	No		Median of column B	0.03000, n=17
		0.02	0.02		P value summary	****	****		Difference: Actual	-0.02
		0.06	0.03						Difference: Hodges-Lehmann	-0.01
		0.02	0.01		Shapiro-Wilk test
		0.07	0.04		W	0.4824	0.569
		0.08	0.02		P value	<0.0001	<0.0001
		0.05	0.04		Passed normality test (alpha=0.05)?	No	No
		0.11	0.03		P value summary	****	****
	Median	0.05	0.03		Kolmogorov-Smirnov test
	25% Percentile	0.025	0.02		KS distance	0.3305	0.2955
	75% Percentile	0.08	0.045		P value	<0.0001	0.0003
					Passed normality test (alpha=0.05)?	No	No
					P value summary	****	***
					Number of values	17	17

## Sheet: Figure 2H
	Figure 2H	S. ratti completed penetration on human vs rat skin
	Data				Statistics				Power analysis
	Raw Numbers - iL3s that completed penetration				Fisher's Exact test				Exact - Proportions: Inequality, two independent groups (Fisher's exact test)
		Human Skin	Rat Skin		P value	0.0009			Options: Exact distribution
	Completed	8	17		P value summary	***			Analysis: A priori: Compute required sample size
	Not completed	9	0		One- or two-sided	Two-sided			Input: Tail(s) = Two
					Statistically significant (P < 0.05)?	Yes			Proportion p1 = 0.47
	Proportions - iL3s that completed penetration								Proportion p2 = 1
		Human Skin	Rat Skin		Data analyzed	Completed	Not completed		α err prob = 0.05
	Completed	47	100		Human Skin	8	9		Power (1-β err prob) = 0.95
	Not completed	53	0		Rat Skin	17	0		Allocation ratio N2/N1 = 1
					Total	25	9		Output: Sample size group 1 = 15
									Sample size group 2 = 15
					Percentage of row total	Completed	Not completed		Total sample size = 30
					Human Skin	47.06%	52.94%		Actual power = 0.9636761
					Rat Skin	100.00%	0.00%		Actual α = 0
					Percentage of column total	Completed	Not completed
					Human Skin	32.00%	100.00%
					Rat Skin	68.00%	0.00%
					Percentage of grand total	Completed	Not completed
					Human Skin	23.53%	26.47%
					Rat Skin	50.00%	0.00%

## Sheet: Figure 3B
	Figure 3B	S. stercoralis treated with DMSO, haloperidol, dopamine and haloperidol + dopamine - completed penetration
	Data						Statistics
	Raw Numbers - iL3s that completed penetration						Chi-square test
		DMSO	Haloperidol	Dopamine	Haloperidol + Dopamine		Chi-square, df	39.14, 3
	Completed	28	13	22	21		P value	<0.0001
	Not completed	0	14	0	1		P value summary	****
							One- or two-sided	NA
	Proportions - iL3s that completed penetration						Statistically significant (P < 0.05)?	Yes
		DMSO	Haloperidol	Dopamine	Haloperidol + Dopamine
	Completed	100	52	100	95		Data analyzed
	Not completed	0	48	0	5		Number of rows	4
							Number of columns	2
							Fisher's exact test - DMSO vs Haloperidol
							P value	<0.0001
							P value summary	****
							After Bonferroni correction	****
							One- or two-sided	Two-sided
							Statistically significant (P < 0.05)?	Yes
							Data analyzed	Completed	Not completed
							3.8% DMSO	28	0
							1.5 mM Haloperidol	13	14
							Total	41	14
							Percentage of row total	Completed	Not completed
							3.8% DMSO	100.00%	0.00%
							1.5 mM Haloperidol	48.15%	51.85%
							Percentage of column total	Completed	Not completed
							3.8% DMSO	68.29%	0.00%
							1.5 mM Haloperidol	31.71%	100.00%
							Percentage of grand total	Completed	Not completed
							3.8% DMSO	50.91%	0.00%
							1.5 mM Haloperidol	23.64%	25.45%
							Fisher's exact test - Haloperidol vs Haloperidol + Dopamine
							P value	0.0004
							P value summary	***
							After Bonferroni correction	**
							One- or two-sided	Two-sided
							Statistically significant (P < 0.05)?	Yes
							Data analyzed	Completed	Not completed
							1.5 mM Haloperidol	13	14
							1.5 mM Haloperidol + 10 mM DA	21	1
							Total	34	15
							Percentage of row total	Completed	Not completed
							1.5 mM Haloperidol	48.15%	51.85%
							1.5 mM Haloperidol + 10 mM DA	95.45%	4.55%
							Percentage of column total	Completed	Not completed
							1.5 mM Haloperidol	38.24%	93.33%
							1.5 mM Haloperidol + 10 mM DA	61.76%	6.67%
							Percentage of grand total	Completed	Not completed
							1.5 mM Haloperidol	26.53%	28.57%
							1.5 mM Haloperidol + 10 mM DA	42.86%	2.04%
							Fisher's exact test - DMSO vs Dopamine
							P value	>0.9999
							P value summary	ns
							One- or two-sided	Two-sided
							Statistically significant (P < 0.05)?	No
							Data analyzed	Completed	Not completed
							3.8% DMSO	28	0
							3.8% DMSO + 10 mM DA	22	0
							Total	50	0
							Percentage of row total	Completed	Not completed
							3.8% DMSO	100.00%	0.00%
							3.8% DMSO + 10 mM DA	100.00%	0.00%
							Percentage of column total	Completed	Not completed
							3.8% DMSO	56.00%
							3.8% DMSO + 10 mM DA	44.00%
							Percentage of grand total	Completed	Not completed
							3.8% DMSO	56.00%	0.00%
							3.8% DMSO + 10 mM DA	44.00%	0.00%
							Fisher's exact test - DMSO vs Haloperidol + Dopamine
							P value	>0.9999
							P value summary	ns
							One- or two-sided	Two-sided
							Statistically significant (P < 0.05)?	No
							Data analyzed	Completed	Not completed
							3.8% DMSO	28	0
							1.5 mM Haloperidol + 10 mM DA	21	0
							Total	49	0
							Percentage of row total	Completed	Not completed
							3.8% DMSO	100.00%	0.00%
							1.5 mM Haloperidol + 10 mM DA	100.00%	0.00%
							Percentage of column total	Completed	Not completed
							3.8% DMSO	57.14%
							1.5 mM Haloperidol + 10 mM DA	42.86%
							Percentage of grand total	Completed	Not completed
							3.8% DMSO	57.14%	0.00%
							1.5 mM Haloperidol + 10 mM DA	42.86%	0.00%

## Sheet: Figure 3C
	Figure 3C	S. stercoralis treated with DMSO, haloperidol, dopamine (DA) and haloperidol + dopamine - time spent pushing and puncturing
	Data						Statistics
	Time spent pushing and puncturing						Test for normal distribution						Kruskal-Wallis test
		DMSO	Haloperidol	Dopamine	Haloperidol + Dopamine			DMSO	Haloperidol	Dopamine	Haloperidol + Dopamine		P value	<0.0001
		4.74	0	78.57	10		D'Agostino & Pearson test						Exact or approximate P value?	Approximate
		21.71	0	51.79	100		K2	2.028	29.43	8.841	9.037		P value summary	****
		30.97	0	32.56	23.08		P value	0.3627	<0.0001	0.012	0.0109		Do the medians vary signif. (P < 0.05)?	Yes
		4.41	0	20.75	53.33		Passed normality test (alpha=0.05)?	Yes	No	No	No		Number of groups	4
		15.13	0.17	5.26	4.88		P value summary	ns	****	*	*		Kruskal-Wallis statistic	26.3
		50	6.83	100	32
		47.83	9.09	23.96	3.33		Anderson-Darling test						Data summary
		12.5	1.39	28.48	20.42		A2*	0.6496	2.408	0.7111	0.7759		Number of treatments (columns)	4
		46.67	9.47	22.73	27.27		P value	0.0781	<0.0001	0.0507	0.0344		Number of values (total)	80
		21.59	8.86	31.82	66.67		Passed normality test (alpha=0.05)?	Yes	No	Yes	No
		18.49	7	37.5	0.17		P value summary	ns	****	ns	*		Number of families	1
		25.45	0.17	11.71	14.37								Number of comparisons per family	4
		30.61	0	15.72	23.23		Shapiro-Wilk test						Alpha	0.05
		43.18	2.83	42.86	21.18		W	0.9119	0.7047	0.8734	0.8679
		17.39	22.69	40	50		P value	0.0518	<0.0001	0.0307	0.0253		Dunn's multiple comparisons test
		20.93	8.33	7.79	25.93		Passed normality test (alpha=0.05)?	Yes	No	No	No			Mean rank diff.	Significant?	Summary	Adjusted P Value
		1.61	28.33				P value summary	ns	****	*	*		3.8% DMSO vs. 1.5 mM Haloperidol	21.59	Yes	**	0.0053	A-B
		14.93	1.17										3.8% DMSO vs. 3.8% DMSO + 10 mM DA	-12.23	No	ns	0.4365	A-C
		2.22	6.5				Kolmogorov-Smirnov test						3.8% DMSO vs. 1.5 mM Haloperidol + 10 mM DA	-6.043	No	ns	>0.9999	A-D
		13.04	4				KS distance	0.1645	0.2521	0.1823	0.225		1.5 mM Haloperidol vs. 1.5 mM Haloperidol + 10 mM DA	-27.64	Yes	***	0.0007	B-D
		3.38	0.5				P value	>0.1000	0.0002	>0.1000	0.0297
		16.47	17.16				Passed normality test (alpha=0.05)?	Yes	No	Yes	No		Test details	Mean rank 1	Mean rank 2	Mean rank diff.	n1	n2	Z
			2.61				P value summary	ns	***	ns	*		3.8% DMSO vs. 1.5 mM Haloperidol	43.86	22.27	21.59	22	26	3.208
			50										3.8% DMSO vs. 3.8% DMSO + 10 mM DA	43.86	56.09	-12.23	22	16	1.602
			14.29				Number of values	22	26	16	16		3.8% DMSO vs. 1.5 mM Haloperidol + 10 mM DA	43.86	49.91	-6.043	22	16	0.7916
			3.67										1.5 mM Haloperidol vs. 1.5 mM Haloperidol + 10 mM DA	22.27	49.91	-27.64	26	16	3.744
	Median	17.94	3.835	30.15	23.16
	25% Percentile	10.56	0.17	16.98	11.09
	75% Percentile	30.7	9.185	42.15	45.5

## Sheet: Figure 3D
	Figure 3D	S. stercoralis treated with DMSO, haloperidol, dopamine (DA) and haloperidol + dopamine - time to first puncture
	Data						Statistics														Power analysis
	Time to first puncture						Test for normal distribution						Kruskal-Wallis test								DMSO vs haloperidol
		DMSO	Haloperidol	Dopamine	Haloperidol + Dopamine			DMSO	Haloperidol	Dopamine	Haloperidol + Dopamine		P value	<0.0001							t tests - Means: Wilcoxon-Mann-Whitney test (two groups)
		3.52	6	0.01	0.01		D'Agostino & Pearson test						Exact or approximate P value?	Approximate
		1.46	6	0.12	0.17		K2	20.52	37.26	19.53	45.62		P value summary	****							Options: A.R.E. method
		0.01	6	0.47	0.18		P value	<0.0001	<0.0001	<0.0001	<0.0001		Do the medians vary signif. (P < 0.05)?	Yes
		0.13	6	0.72	0.54		Passed normality test (alpha=0.05)?	No	No	No	No		Number of groups	4							Analysis: A priori: Compute required sample size
		0.01	0.01	0.44	0.01		P value summary	****	****	****	****		Kruskal-Wallis statistic	28.44							Input: Tail(s) = Two
		0.57	4.78	0.01	0.25																Parent distribution = Normal
		1.27	6	0.16	0.34		Anderson-Darling test						Data summary								Effect size d = 1.397069
		0.07	0.09	0.11	0.01		A2*	2.18	2.722	2.654	3.543		Number of treatments (columns)	4							α err prob = 0.0125
		0.28	0.6	1.81	0.01		P value	<0.0001	<0.0001	<0.0001	<0.0001		Number of values (total)	99							Power (1-β err prob) = 0.95
		0.07	1.6	1.38	0.21		Passed normality test (alpha=0.05)?	No	No	No	No										Allocation ratio N2/N1 = 1
		0.01	1.98	0.01	1.5		P value summary	****	****	****	****										Output: Noncentrality parameter δ = 4.4238276
		0.13	3.33	0.01	1.18								Number of families	1							Critical t = 2.6218334
		1.89	6	0.18	0.01		Shapiro-Wilk test						Number of comparisons per family	4							Df = 38.1070457
		1.98	6	0.18	0.37		W	0.7579	0.7631	0.6913	0.5104		Alpha	0.05							Sample size group 1 = 21
		0.92	6	0.33	0.13		P value	<0.0001	<0.0001	<0.0001	<0.0001										Sample size group 2 = 21
		0.41	0.99	2.63	6		Passed normality test (alpha=0.05)?	No	No	No	No		Dunn's multiple comparisons test								Total sample size = 42
		0.01	2	0.01	1.45		P value summary	****	****	****	****			Mean rank diff.	Significant?	Summary	Adjusted P Value				Actual power = 0.9592292
		0.37	0.5	1.11	0.83								3.8% DMSO vs. 1.5 mM Haloperidol	-28.71	Yes	***	0.0008	A-B
		0.19	6	0.01	0.01		Kolmogorov-Smirnov test						3.8% DMSO vs. 3.8% DMSO + 10 mM DA	9.524	No	ns	0.9684	A-C			DMSO vs Dopamine
		0.01	6	0.13	0.71		KS distance	0.2256	0.3087	0.2875	0.3074		3.8% DMSO vs. 1.5 mM Haloperidol + 10 mM DA	6.183	No	ns	>0.9999	A-D			t tests - Means: Wilcoxon-Mann-Whitney test (two groups)
		0.36	6	0.04	0.03		P value	0.0008	<0.0001	<0.0001	<0.0001		1.5 mM Haloperidol vs. 1.5 mM Haloperidol + 10 mM DA	34.89	Yes	****	<0.0001	B-D
		1.55	6	0.19	0.45		Passed normality test (alpha=0.05)?	No	No	No	No										Options: A.R.E. method
		0.4	1.41				P value summary	***	****	****	****		Test details	Mean rank 1	Mean rank 2	Mean rank diff.	n1	n2	Z
		1.5	1.28										3.8% DMSO vs. 1.5 mM Haloperidol	45.66	74.37	-28.71	28	27	3.724		Analysis: A priori: Compute required sample size
		1.34	0.05				Number of values	28	27	22	22		3.8% DMSO vs. 3.8% DMSO + 10 mM DA	45.66	36.14	9.524	28	22	1.17		Input: Tail(s) = Two
		4.43	0.29										3.8% DMSO vs. 1.5 mM Haloperidol + 10 mM DA	45.66	39.48	6.183	28	22	0.7594		Parent distribution = Normal
		0.01	6										1.5 mM Haloperidol vs. 1.5 mM Haloperidol + 10 mM DA	74.37	39.48	34.89	27	22	4.251		Effect size d = 0.4228237
		0.71																			α err prob = 0.0125
																					Power (1-β err prob) = 0.95
	Median	0.385	4.78	0.17	0.23																Allocation ratio N2/N1 = 1
	25% Percentile	0.07	0.99	0.01	0.01																Output: Noncentrality parameter δ = 4.1627280
	75% Percentile	1.43	6	0.5325	0.74																Critical t = 2.5094764
																					Df = 385.7014
																					Sample size group 1 = 203
																					Sample size group 2 = 203
																					Total sample size = 406
																					Actual power = 0.9503401
																					Haloperidol vs Haloperidol + Dopamine
																					t tests - Means: Wilcoxon-Mann-Whitney test (two groups)
																					Options: A.R.E. method
																					Analysis: A priori: Compute required sample size
																					Input: Tail(s) = Two
																					Parent distribution = Normal
																					Effect size d = 1.614445
																					α err prob = 0.0125
																					Power (1-β err prob) = 0.95
																					Allocation ratio N2/N1 = 1
																					Output: Noncentrality parameter δ = 4.4622504
																					Critical t = 2.6659171
																					Df = 28.5577491
																					Sample size group 1 = 16
																					Sample size group 2 = 16
																					Total sample size = 32
																					Actual power = 0.9568446
																					DMSO vs Haloperidol + Dopamine
																					t tests - Means: Wilcoxon-Mann-Whitney test (two groups)
																					Options: A.R.E. method
																					Analysis: A priori: Compute required sample size
																					Input: Tail(s) = Two
																					Parent distribution = Normal
																					Effect size d = 0.2370776
																					α err prob = 0.0125
																					Power (1-β err prob) = 0.95
																					Allocation ratio N2/N1 = 1
																					Output: Noncentrality parameter δ = 4.1507706
																					Critical t = 2.5014030
																					Df = 1224.13
																					Sample size group 1 = 642
																					Sample size group 2 = 642
																					Total sample size = 1284
																					Actual power = 0.9503005

## Sheet: Figure 3E
	Figure 3E	S. ratti in vivo assay - completed penetration
	Data					Statistics				Power analysis
	Raw Numbers - iL3s that completed penetration					Chi-square				Exact - Proportions: Inequality, two independent groups (Fisher's exact test) - DMSO vs 160 µM haloperidol
		2.5% DMSO	160 µM Haloperidol	1 mM Haloperidol		Chi-square, df	39.13, 2
	Completed	27	8	4		P value	<0.0001			Options: Exact distribution
	Not completed	5	24	28		P value summary	****
						One- or two-sided	NA			Analysis: A priori: Compute required sample size
	Proportions - iL3s that completed penetration					Statistically significant (P < 0.05)?	Yes			Input: Tail(s) = Two
		2.5% DMSO	160 µM Haloperidol	1 mM Haloperidol						Proportion p1 = 0.84
	Completed	84	25	13		Data analyzed				Proportion p2 = 0.25
	Not completed	16	75	87		Number of rows	3			α err prob = 0.0167
						Number of columns	2			Power (1-β err prob) = 0.95
										Allocation ratio N2/N1 = 1
						Fisher's exact test - DMSO vs 160 µM haloperidol				Output: Sample size group 1 = 24
						P value	<0.0001			Sample size group 2 = 24
						P value summary	****			Total sample size = 48
						One- or two-sided	Two-sided			Actual power = 0.9527022
						Statistically significant (P < 0.05)?	Yes			Actual α = 0.005730805
						Data analyzed	Completed	Not completed		Exact - Proportions: Inequality, two independent groups (Fisher's exact test) - DMSO vs 1 mM haloperidol
						2.5% DMSO	27	5
						160 uM Haloperidol	8	24		Options: Exact distribution
						Total	35	29
										Analysis: A priori: Compute required sample size
						Percentage of row total	Completed	Not completed		Input: Tail(s) = Two
						2.5% DMSO	84.38%	15.63%		Proportion p1 = 0.84
						160 uM Haloperidol	25.00%	75.00%		Proportion p2 = 0.13
										α err prob = 0.0167
						Percentage of column total	Completed	Not completed		Power (1-β err prob) = 0.95
						2.5% DMSO	77.14%	17.24%		Allocation ratio N2/N1 = 1
						160 uM Haloperidol	22.86%	82.76%		Output: Sample size group 1 = 16
										Sample size group 2 = 16
						Percentage of grand total	Completed	Not completed		Total sample size = 32
						2.5% DMSO	42.19%	7.81%		Actual power = 0.9664894
						160 uM Haloperidol	12.50%	37.50%		Actual α = 0.000733744
						Fisher's exact test - DMSO vs 1 mM haloperidol				Exact - Proportions: Inequality, two independent groups (Fisher's exact test) - 160 µM vs 1 mM haloperidol
						P value	<0.0001
						P value summary	****			Options: Exact distribution
						After Bonferroni correction	****
						One- or two-sided	Two-sided			Analysis: A priori: Compute required sample size
						Statistically significant (P < 0.05)?	Yes			Input: Tail(s) = Two
										Proportion p1 = 0.25
						Data analyzed	Completed	Not completed		Proportion p2 = 0.13
						2.5% DMSO	27	5		α err prob = 0.0167
						1 mM Haloperidol	4	28		Power (1-β err prob) = 0.95
						Total	31	33		Allocation ratio N2/N1 = 1
										Output: Sample size group 1 = 357
						Percentage of row total	Completed	Not completed		Sample size group 2 = 357
						2.5% DMSO	84.38%	15.63%		Total sample size = 714
						1 mM Haloperidol	12.50%	87.50%		Actual power = 0.9502376
										Actual α = 0.0124142
						Percentage of column total	Completed	Not completed
						2.5% DMSO	87.10%	15.15%
						1 mM Haloperidol	12.90%	84.85%
						Percentage of grand total	Completed	Not completed
						2.5% DMSO	42.19%	7.81%
						1 mM Haloperidol	6.25%	43.75%
						Fisher's exact test - 160 uM haloperidol vs 1 mM haloperidol
						P value	0.3372
						P value summary	ns
						After Bonferroni correction	****
						One- or two-sided	Two-sided
						Statistically significant (P < 0.05)?	No
						Data analyzed	Completed	Not completed
						160 uM Haloperidol	8	24
						1 mM Haloperidol	4	28
						Total	12	52
						Percentage of row total	Completed	Not completed
						160 uM Haloperidol	25.00%	75.00%
						1 mM Haloperidol	12.50%	87.50%
						Percentage of column total	Completed	Not completed
						160 uM Haloperidol	66.67%	46.15%
						1 mM Haloperidol	33.33%	53.85%
						Percentage of grand total	Completed	Not completed
						160 uM Haloperidol	12.50%	37.50%
						1 mM Haloperidol	6.25%	43.75%

[truncated: 49 more sheets: Figure 3F, Figure 4B, Figure 4C, Figure 4D, Figure 5B, Figure 5C, Figure 5D, Figure 6B, Figure 6C, Figure 6D, Figure 6E, Figure 6F, Figure 6G, Figure 7C, Figure 7D, Figure 7E, Figure 8B, Figure 8C, Figure 9B, Figure 9C …]
